# Supplementary material for: Plasmin activity promotes amyloid deposition in a transgenic model of human transthyretin amyloidosis
Source: Nat Commun. 2021 Dec 7;12:7112. doi: 10.1038/s41467-021-27416-z (PMC8651690; doi:10.1038/s41467-021-27416-z)
Supplement: Supplementary file 3 — Source data [file 41467_2021_27416_MOESM3_ESM.xlsx]

## Sheet: Fig 1a
	Mouse line	O5		N1		N4
	Mouse TTR genotype	-/-	-/-	-/-	-/-	-/-	-/-
	sex	Male	Female	Male	Female	Male	Female
	Human TTR concentration (µg/ml)	486	246	3271	1381	6803	3276
		607	204	3226	711	7443	4446
		844	555	3363	1637	6993	6168
		522	418	299	1744	4417	4151
		696	435	167	1895	6774	5339
		786	187	298	1552	5996	4740
		572	242	336	376	7217	6218
		590	274	1025	309	6937	4850
		370	692	525	486	6715	4471
		555	110	524	584	6381	6215
		547	132	1300	745	7782	4363
		581	216	1379	584	6862	4418
		795	153	563	745	6144	4945
		294	99	773	777	6758	2612
		757	462	658	1147		3690
		753	220	773	954		3643
		571	254	715	1114		3595
		382	153	582	761		4023
		413	177	1044	1372		5092
		446	160	1142	777
		457	198	620	623
		515	215	1237	502
		507	310	376	866
		197	160	1100
		520		820
		201		495
				1348
				1582
				1438

## Sheet: Fig 1b
		1° Ab sheep anti-human prealbumin (The Binding Site)
		2° Ab rabbit anti-sheep immunoglobulin-HRP (Dako)

## Sheet: Fig 4a
					1 minute exposure												5 minutes exposure
				1° Ab sheep anti-human prealbumin (The Binding Site)
				2° Ab rabbit anti-sheep immunoglobulin-HRP (Dako)

## Sheet: Fig 4b
		1° Ab sheep anti-human prealbumin (The Binding Site)
		2° Ab rabbit anti-sheep immunoglobulin-HRP (Dako)

## Sheet: Fig 6a
		1° Ab rabbit anti-mouse plasminogen (Moleular Innovations)
		2° Ab Goat Anti-Rabbit Immunoglobulins-HRP (Dako)

## Sheet: Fig 6b
		1° Ab rabbit anti-mouse plasminogen (Moleular Innovations)
		2° Ab Goat Anti-Rabbit Immunoglobulins-HRP (Dako)

## Sheet: Fig 7
	Area occupied by amyloid
	Control	AP-KO
	0.076	1.149
	3.498	0.025
	0.064	2.819
	0.18	1.894
	0.628	5.411
	0.792	2.078
	0.472	5.131
	0.824	5.724
	0.734	1.427
	0.75	4.031

## Sheet: Fig 8b
		1° Ab Mouse anti-mouse urokinase (Santa Cruz)
		2° detection Clean-Blot™ IP Detection Reagent-HRP (Thermo-Fisher)

## Sheet: Fig 8c
		1° Ab Mouse anti-mouse urokinase (Santa Cruz)
		2° detection Clean-Blot™ IP Detection Reagent-HRP (Thermo-Fisher)

## Sheet: Fig 6a, 6b, 8b, 8c 
		1° Ab Rabbit monoclonal anti-GAPDH (Cell Signalling Technology)
		2° Ab Goat Anti-Rabbit Immunoglobulins-HRP (Dako)

[truncated: 8 more sheets: Fig S8a, Fig S10, Fig S11a , Fig S11b , Fig S11c, Fig S11d, Fig S12a, Fig S12b]
